# Supplementary material for: ELOVL5-Mediated Long Chain Fatty Acid Elongation Contributes to Enzalutamide Resistance of Prostate Cancer
Source: Cancers (Basel). 2021 Aug 5;13(16):3957. doi: 10.3390/cancers13163957 (PMC8391805; doi:10.3390/cancers13163957)
Supplement: Supplementary file 1 [file cancers-13-03957-s001.zip]

Archive with 1 entries (1 files):
- cancers-1296935-supplementary.pdf
